# Supplementary material for: RNAi Silencing of the Biomineralization Gene Perlucin Impairs Oyster Ability to Cope with Ocean Acidification
Source: Int J Mol Sci. 2023 Feb 11;24(4):3661. doi: 10.3390/ijms24043661 (PMC9961701; doi:10.3390/ijms24043661)
Supplement: Supplementary file 1 [file ijms-24-03661-s001.zip]

Archive with 1 entries (1 files):
- ijms-2085389-supplementary.pdf
